# Supplementary material for: Rationale for Combining the BCL2 Inhibitor Venetoclax with the PI3K Inhibitor Bimiralisib in the Treatment of IDH2- and FLT3-Mutated Acute Myeloid Leukemia
Source: Int J Mol Sci. 2022 Oct 20;23(20):12587. doi: 10.3390/ijms232012587 (PMC9604078; doi:10.3390/ijms232012587)
Supplement: Supplementary file 1 [file ijms-23-12587-s001.zip]

Archive with 1 entries (1 files):
- ijms-1916794-supplementary.pdf
